# Supplementary material for: Nanoparticle-Enhanced Acoustic Wave Biosensor Detection of Pseudomonas aeruginosa in Food
Source: Biosensors (Basel). 2025 Feb 25;15(3):146. doi: 10.3390/bios15030146 (PMC11940165; doi:10.3390/bios15030146)
Supplement: Supplementary file 1 [file biosensors-15-00146-s001.zip]

Archive with 1 entries (1 files):
- biosensors-3455087-supplementary.pdf
